# Supplementary material for: Pronounced Mitral Annular Disjunction Is Associated With Increased Postoperative Palpitations After Mitral Valve Surgery for Barlow’s Disease
Source: Interdiscip Cardiovasc Thorac Surg. 2026 Apr 10;41(4):ivag104. doi: 10.1093/icvts/ivag104 (PMC13110859; doi:10.1093/icvts/ivag104)
Supplement: ivag104_Supplementary_Data [file ivag104_supplementary_data.zip]

Archive with 3 entries (3 files):
- Supplementary Table S2. Multivariable logistic regression.docx
- Supplementary Figure S1.docx
- Supplementary Table S1. BC with and without FU.docx
